# Supplementary material for: Long-term effects of meteorological factors on severe fever with thrombocytopenia syndrome incidence in eastern China from 2014 to 2020: An ecological time-series study
Source: PLoS Negl Trop Dis. 2024 Jun 25;18(6):e0012266. doi: 10.1371/journal.pntd.0012266 (PMC11230590; doi:10.1371/journal.pntd.0012266)
Supplement: S1 Table — (XLSX) [file pntd.0012266.s015.xlsx]

## Sheet: Sheet1
Variables	Mean	SD	Min	P25	P50	P75	Max
Weekly cases	4.5	5.9	0	0	2	7	27
Lowest temperature (℃)	10.3	9.8	-9.5	0.6	10.8	19	27.1
Mean temperature (℃)	13.6	9.7	-7.1	3.9	14.5	22.5	30.3
Highest temperature (℃)	17.4	9.7	-4.9	7.7	18.9	26.4	33.9
Mean air pressure (hpa)	1009.9	8.5	992.8	1001.8	1010.2	1017.1	1027.3
Sunshine duration (h)	4.4	1.5	1.6	3.2	4.6	5.5	7.4
Mean wind speed (m/s)	3.3	0.7	1.7	2.8	3.2	3.7	5.3
Mean speed of gustiness (m/s)	6.6	1.3	3.6	5.7	6.6	7.5	10.1
Maximum speed of gustiness (m/s)	10.2	1.8	6	8.9	10.3	11.5	15.4
Mean relative humidity (%)	66.6	10.2	34.8	60	66.8	74.4	87.6
Mean precipitation (mm)	1.5	2.6	0	0.1	0.4	1.9	27.2
