# Supplementary material for: Long-term effects of meteorological factors on severe fever with thrombocytopenia syndrome incidence in eastern China from 2014 to 2020: An ecological time-series study
Source: PLoS Negl Trop Dis. 2024 Jun 25;18(6):e0012266. doi: 10.1371/journal.pntd.0012266 (PMC11230590; doi:10.1371/journal.pntd.0012266)
Supplement: S2 Table — LT: weekly mean lowest temperature; SH: weekly mean sunshine duration; max_SG: weekly mean maximum speed of gustiness; RH: weekly mean relative humidity; Edf: effective degrees of freedom; Ref.df: reference degrees of freedom; F-value is the value of variables using F test. (XLSX) [file pntd.0012266.s016.xlsx]

## Sheet: Sheet1
Variables	Edf	Ref.df	F-value	P-value
LT	3.914	3.979	25.157	<0.001
RH	2.936	3.533	1.789	0.092
Max_SG	3.782	3.896	1.353	0.19
SH	3.442	3.692	1.931	0.119
LT, RH	1	1	12.965	<0.001
LT, max_SG	4.729	6.022	2.299	0.034
LT, SH	5.044	6.279	3.177	0.004
RH, max_SG	1.042	1.077	0.763	0.359
RH, SH	1	1	1.712	0.192
Max_SG, SH	3.997	5.287	1.733	0.115
